# Supplementary material for: 3D-QSAR and Molecular Dynamics Study of Isoxazole Derivatives to Identify the Structural Requirements for Farnesoid X Receptor (FXR) Agonists
Source: Molecules. 2024 Mar 8;29(6):1210. doi: 10.3390/molecules29061210 (PMC10974177; doi:10.3390/molecules29061210)
Supplement: Supplementary file 1 [file molecules-29-01210-s001.zip]

Archive with 1 entries (1 files):
- molecules-2837380-supplementary.pdf
